# Supplementary material for: The Impact of Host Genotype, Intestinal Sites and Probiotics Supplementation on the Gut Microbiota Composition and Diversity in Sheep
Source: Biology (Basel). 2021 Aug 12;10(8):769. doi: 10.3390/biology10080769 (PMC8389637; doi:10.3390/biology10080769)
Supplement: Supplementary file 1 [file biology-10-00769-s001.zip]

Archive with 1 entries (1 files):
- biology-1305164-supplementary.pdf
